# Supplementary material for: One-Step Affinity Purification of Leucine-Rich α2-Glycoproteins from Snake Sera and Characterization of Their Phospholipase A2-Inhibitory Activities as β-Type Phospholipase A2 Inhibitors
Source: Toxins (Basel). 2024 Mar 1;16(3):126. doi: 10.3390/toxins16030126 (PMC10975490; doi:10.3390/toxins16030126)
Supplement: Supplementary file 1 [file toxins-16-00126-s001.zip]

Archive with 1 entries (1 files):
- toxins-2841930-supplementary.pdf
